# Supplementary material for: Changes in the Properties of Different Zones in Multilayered Translucent Zirconia Used in Monolithic Restorations During Aging Process
Source: J Funct Biomater. 2025 Mar 10;16(3):96. doi: 10.3390/jfb16030096 (PMC11943186; doi:10.3390/jfb16030096)
Supplement: Supplementary file 1 [file jfb-16-00096-s001.zip]

Archive with 1 entries (1 files):
- jfb-3493066-supplementary.pdf
